# Supplementary material for: NX210c Demonstrates Therapeutic Potential to Restore Blood–Brain Barrier in a QSP Model of Relapsing–Remitting Multiple Sclerosis
Source: Int J Mol Sci. 2026 Jan 29;27(3):1349. doi: 10.3390/ijms27031349 (PMC12898804; doi:10.3390/ijms27031349)
Supplement: Supplementary file 1 [file ijms-27-01349-s001.zip]

Archive with 3 entries (2 files):
- __MACOSX/
- __MACOSX/._IJMS_Supplementary_Information.pdf
- IJMS_Supplementary_Information.pdf
